# Supplementary material for: Comparative Analysis of Phenolic Compound Characterization and Their Biosynthesis Genes between Two Diverse Bread Wheat (Triticum aestivum) Varieties Differing for Chapatti (Unleavened Flat Bread) Quality
Source: Front Plant Sci. 2016 Dec 15;7:1870. doi: 10.3389/fpls.2016.01870 (PMC5156688; doi:10.3389/fpls.2016.01870)
Supplement: Supplementary file 1 [file DataSheet1.ZIP]

Archive with 5 entries (5 files):
- Supplementary Table S1.doc
- Supplementary Table S2.doc
- Supplementary Table S3.doc
- Supplementary Figure S1.doc
- Supplementary Material S1.doc
